# Supplementary material for: Long non-coding RNA MCM3AP antisense RNA 1 promotes non-small cell lung cancer progression through targeting microRNA-195-5p
Source: Bioengineered. 2021 Aug 4;12(1):3525–38. doi: 10.1080/21655979.2021.1950282 (PMC8806479; doi:10.1080/21655979.2021.1950282)
Supplement: Supplemental Material [file KBIE_A_1950282_SM0077.zip]

Archive with 1 entries (1 files):
- Supplementary Materialsclean.docx
